# Supplementary material for: Electrical maturation of neurons derived from human embryonic stem cells
Source: F1000Res. 2014 Oct 1;3:196. Originally published 2014 Aug 19. [Version 2] doi: 10.12688/f1000research.4943.2 (PMC4184377; doi:10.12688/f1000research.4943.2)
Supplement: Data files Electrical maturation of neurons derived from human embryonic stem cells — Dataset 1: Additional images of raw microscopy showing neurons derived from hESCs in bright field and stained, as well as original images for a single hESC colony (corresponding to Figure 1B-C). Dataset 2: Data are divided as following: - I-V protocol tested in current clamp modality (“Current Clamp I-V”), corresponding to results shown in Figure 2. - I-V protocol tested in voltage clamp modality (“Voltage Clamp I-V), corresponding to results shown in Figure 3. - Recordings of spontaneous activity at -60 mV (“Voltage Clamp spontaneous”), corresponding to results shown in Figure 4. [file f1000research-3-5794-s0000.tgz]

Archive with 2 entries (2 files):
- dataset1.zip
- dataset2.zip
